# Supplementary material for: Purification of Flavonoids from an Aqueous Cocoa (Theobroma cocoa L.) Extract Using Macroporous Adsorption Resins
Source: Molecules. 2025 May 27;30(11):2336. doi: 10.3390/molecules30112336 (PMC12155860; doi:10.3390/molecules30112336)
Supplement: Supplementary file 1 [file molecules-30-02336-s001.zip]

Archive with 1 entries (1 files):
- molecules-3620839-supplementary.pdf
